# Supplementary material for: Genome-Wide Gene Expression Analysis of Bordetella pertussis Isolates Associated with a Resurgence in Pertussis: Elucidation of Factors Involved in the Increased Fitness of Epidemic Strains
Source: PLoS One. 2013 Jun 11;8(6):e66150. doi: 10.1371/journal.pone.0066150 (PMC3679012; doi:10.1371/journal.pone.0066150)
Supplement: Table S3 — Quantitative PCR Primer sequences for genes by Q-PCR in this study. Primer sequences for 6 assays: 5 target assays and 1 endogenous control are shown. The gene IDs for targeted genes are given in the first column. (XLSX) [file pone.0066150.s003.xlsx]

## Sheet: Sheet1
Assay Name	Assay ID	Type	Forward Primer Sequence	Reverse Primer Sequence	Reporter Sequence
BP0015	AI89JMA	Endogenous Control	GTCGCTGATCCCGTTCCT	CCTGGCGCTGCATGTTG	ACGACGCCAACCGTG
BP2315	AIFARGZ	Target	GCAGGCCAGGGTTCGT	AGCAATCGCACCGTATGGA	CCGCGCCGTCCGTG
BP3405	AIHSNTF	Target	CGTCAACAACCTGGTCAATTACCT	GTAGCCCACCCCCCATTG	CAGCCGGAGAACTC
BP3494	AII1LZN	Target	GGTCTCGGTCCGGTTGAC	GAATGCTGCTGGAGGAACAC	TTGCCGCCTTGCGCC
BP3783	AIKAJ5V	Target	CGCGCCGACAACAATTTCTAC	GCCATAAGTGTCGACGTATTCG	CCGCCAGCTCGTACTT
BP3785	AILJIB3	Target	CCGACGCGCATGCT	AGATCCTTGCCGAAGCAGAAC	TCGCCGCCAAACTG
